# Supplementary material for: Managing Gestational Diabetes Complexity with Continuous Glucose Monitoring: A Narrative Review
Source: Diagnostics (Basel). 2026 Jul 8;16(14):2145. doi: 10.3390/diagnostics16142145 (PMC13407910; doi:10.3390/diagnostics16142145)
Supplement: Supplementary file 1 [file diagnostics-16-02145-s001.zip]

Archive with 1 entries (1 files):
- diagnostics-4331957-supplementary.pdf
